# Supplementary material for: Synergistic combination of valproic acid and oncolytic parvovirus H-1PV as a potential therapy against cervical and pancreatic carcinomas
Source: EMBO Mol Med. 2013 Sep 17;5(10):1537–55. doi: 10.1002/emmm.201302796 (PMC3799578; doi:10.1002/emmm.201302796)
Supplement: Supplementary file 12 [file emmm0005-1537-SD12.txt]

EMBO MolecularMedicine  PeerReview ProcessFile- EMM-2013-02796
 
 
© EMBO 1 
 
 
 
 
SynergisticCombination ofValproicAcid and Oncolytic
ParvovirusH-1PV as a PotentialTherapy againstCervical
and Pancreatic Carcinomas 
 
JunweiLi,Serena Bonifati,GeorgiHristov,TiinaMarttila,SéverineValmary-Degano,Sven
Stanzel,MartinaSchnˆlzer,ChristianeMougin,MarcAprahamian,SvitlanaP.Grekova,Zahari
Raykov,JeanRommelaereandAntonioMarchini
 
Correspondingauthor:AntonioMarchini, GermanCancerResearchCenterDKFZ 
 
 
 
 
Review timeline: Submissiondate: 25 March 2013
 EditorialDecision: 25 April2013
 Revisionreceived: 23 July 2013
 EditorialDecision: 05 August2013
 Revisionreceived: 05 August2013
 Accepted: 07 August2013
 
 
 
 
TransactionReport:
 
(Note:With the exception ofthe correction oftypographicalor spelling errors thatcould be a source ofambiguity,
letters and reports are not edited. The originalformatting oflettersand referee reportsmaynotbe reflected in this 
compilation.)
 
 
 
Editor: CélineCarret
 
 
 
1stEditorialDecision 25 April2013
ThankyouforthesubmissionofyourmanuscripttoEMBO MolecularMedicine.Wehavenow 
heard back from thethreerefereeswhom weasked to evaluateyourmanuscript.Although the
referees find the study to be of potentialinterest,they also raise a numberofconcernsthatneed to 
beaddressed in amajorrevision ofyourmanuscript. 
 
Asyouwillseefrom theenclosedreports,therefereesfindthestudyinterestingandcomprehensive.
Whileref#1and#2arepositiveaboutit,ref#3ismorecritical.Assuch, we would like you to 
experimentally show the directrole ofVPA through NS1 acetylation assuggested by ref#1 and #3.
In addition,ref#2 is concerned by the high titers of viruses and would be convinced of enhanced 
replication,spread and oncolysis if increased viraltitrescould be shown in isolated tumours.Finally,
ref#3 has severalimportantcriticisms,however we would like you to particularly focus on testing 
anotherHDAC inhibitorin a key experimentand differentdosesofVPA.Ifyou have data on hand 
addressing the otherconcernsofref#3,we would strongly encourage you to include these in the 
manuscript.
 
Shouldyoubeabletoaddresstheraisedconcernswithadditionalexperimentswhereappropriate,
wewouldbewillingtoconsiderarevisedmanuscript.
 
PleasenotethatitisEMBO MolecularMedicinepolicytoallow asingleroundofrevisioninorder
to avoid the delayed publication of research findings. Consequently, acceptance or rejection of the EMBO MolecularMedicine  PeerReview ProcessFile- EMM-2013-02796
 
 
© EMBO 2 
manuscriptwilldependonthecompletenessofyourresponsesincluded in thenext version of the 
manuscript.
 
EMBO MolecularMedicinehasa"scoopingprotection"policy,wherebysimilarfindingsthatare
published by othersduring review orrevision arenotacriterion forrejection.Should you decideto 
submita revised version,Iwould like to ask you to getin touch afterthree months ifyou have not
completed it,to update uson the status. 
 
Pleasealsocontactusassoonaspossibleifsimilarworkispublishedelsewhere.Ifotherworkis
published we may notbe able to extend the revision period beyond three months. 
 
 
I look forward to receiving your revised manuscript.
 
 
***** Reviewer'scomments***** 
 
 
Referee#1:
 
Thispaperreportsaremarkablycomprehensivestudyoftheuseofthehistone deacetylase inhibitor 
(HDAC) valproic acid (VPA) in combination therapy with the oncolytic parvovirus H-1PV,against
cervicaland pancreatic cellsboth in culture and asxenograftsin immnuodeficientratsand mice. 
 
Theanalysisinculturedcellsisextensive,well-documented and reveals,ratherunexpectedly,that
the major non-structuralprotein ofH-1PV isacetylated on lysineresidues,and thatthelevelof
acetylation isincreased by the HDAC inhibitor,implying thatthe NS1 ofH-1PV may berecognized 
by theepigeneticmaintenancemechanismsoperating in itshostcell. 
 
Theauthorsgoontomapthetwolysineresiduesthatareacetylated,andusereversegeneticsand
antibody pull-down experimentsto confirm thatthesearethemajorsitesofacetylation, and that, in 
turn, their de-acetylation isinhibited by VPA.Thisisan exciting,and unpredicted,new insightinto 
the biology of the parvoviruses that will surely lead to a greater understanding of the role of the 
multifunctionalNS1proteininviral replication, oxidative stress induction and resulting oncolytic 
activity.In thisrespect,the authorsshow,very convincingly,thatinhibiting the de-acetylation of
these two residues with VPA leads to a synergistic elevation of viral DNA replication, progeny 
formation and oncolytic activity of H-1PV,both in vitro and in vivo.
 
Indeed,the authors show thatcombined therapy with intermediate doses of H-1PV and low 
concentrationsofVPA can achieve complete remission in a numberofhuman xenografttumour
models.Thatthemajorityofthesestudiesweredoneinnuderats,theratbeingthenaturalhost
species ofH-1PV,goessomeway to alleviating many oftheconcernsassociated with using 
immunodeficient rodent xenograft models with oncolytic viruses that do not infect the host species. 
Thefindingthat"cured"immnunodeficientratsnotonlysurvivetheH1-PV infection,butremain
healthy and tumour-free formore than a yearfollowing treatment,is very encouraging. 
 
In general,the manuscriptis veryclearly and tightly written and the authors'conclusionsare well-
supported by the data presented.There are a smallnumberofminorpoints thatthe authors should 
considerthatwould benefitfrom clarification:-  
 
Page2,line11:towhatextentaretheK85andK257residuesconservedacrosstheparvoviruses?
 
Page3,line18:Hristovetal.,2010?
 
Page7,line2:"hallmarker"= "hallmark"?
 
Page8,line15:althoughquantitationisnotprovidedforNS1,itappearsthatacetylationdoesnot
affectthe levelofNS1 produced during infection - although itisknown to upregulate itsown,P4,EMBO MolecularMedicine  PeerReview ProcessFile- EMM-2013-02796
 
 
© EMBO 3 
promoteraswellasp38.Thismightbediscussed. 
 
Page9,line5:substitutingR forK atthesetwopositionsdoesnot"mimicthenon-acetylated state" - 
it conservesthebasicnatureoftheresiduewhilepresumably eliminating itsability to beacetylated. 
 
Page12,line17:"culminating"= "combining"?
 
Page13,line11-12:thedirectroleforVPA through NS1 acetylation could betested using 
K85R;K257RdoublemutantH-1PV virus,forwhich oncolysisshould notbeenhanced by VPA if
this is the sole effect of the HDAC inhibitor. 
 
Page18,line13:whatis"HMGS"?
 
Page38,line6-7:thiscitation isincomplete.
 
Page42,line16:"acetylatedin"= "acetylatedat"? 
 
Page42,line19:"trypsin-digested"
 
Fig7:panelA - the key should be outside the plot - its current location makes this tiny figure even 
moredifficulttosee!
 
PageS1,legendtoFigS2:sinceRT-qPCR istheoutputfortheseinfections,why use a recombinant
H-1PV,and notjustmonitortheP4 transcriptsofthewildtypevirus? 
 
PageS2,legendtoFigsS4& S5:whatanimals- and whattumours?Presumably HeLa in Fig S5,
butwhatin Fig S4?
 
PageS3,legendtoFigS7:aren'tthetumoursinFigS5HeLa-derived,notAsPC-1 - ordo these
PDAC cellsalsocontainHPV18sequences?
 
PageS3,legendtoFigS8:what"analysis"wasperformed"after28days"?
 
 
 
Referee#2:
 
Severalaspectsofthisstudycallintoquestiontheclaim thattheHACiincreases viralreplication 
(by modifying directly NS1 and enhancing viralgene expression and replication).
 
In Fig1A rather high MOI are used in severalcases implying thatthe virus is notable to spread in 
these cultures but rather is toxic if enough particles contact cells. 
 
In Fig4 a ten-fold change in MOIdoes notappreciably increase the titre produced,are these viral
titres measured at plateau and so MOI does not matter? and then does VPA actually increase the 
plateau/maximaltitreachieved?
 
Whenusing a rather resistant cell line (AsPC-1)in vivo theauthorsstillachievetumourregressions,
buttheevidenceprovided forenhanced viralinfection oftumoursisnotconvincing (Fig 9c).Ifitis
true that there is enhanced replication, spread and oncolysisthisshould bedemonstrated by 
increased viral titres in isolated tumours. Otherwise it is tempting to assume that the effects are 
largely due to some sort of enhanced bystander effect (possible due to innate immune mechanisms). 
 
 
 
Referee#3:
 
ThemanuscriptbyLi,J.etal.describesaratherthoroughstudydemonstratingsynergybetween
valproicacid and theratH-1PV oncolyticvirusin cervicaland pancreaticcarcinomacellmodels.
Thestudiesaretechnicallyandmethodologicallyrobustandlogical conclusions are presented. EMBO MolecularMedicine  PeerReview ProcessFile- EMM-2013-02796
 
 
© EMBO 4 
Therefore,thequalityofthemanuscriptisverygood(besidessomelanguageissues)andwouldbe
suitable forpublication.However,the findings are hardly noveland the proposed mechanism forthe 
synergistic effects is notconclusively verified.
HDACinhibitorshavebeenexploredincombinationwithnumerousoncolyticmutantsandbeen
demonstrated to almostuniversally increaseviruspotency through both virusand celllinedependent
properties.Furthermore,only oneHDAC inhibitor (VPA) is tested and only 2 out of 14 Lys-residues 
in the NS1 protein are investigated and suggested as responsible for both viral gene expression, 
replication and synergistic cellkilling.Despite generation of stably expressing HeLa cells with the 
two lysine residues mutated to eliminate acetylation, it is not clear that this is the mechanism for the 
synergistic effects.How aboutacetylation ofNS1? Whatcellulareffects does VPA have - it is a 
very high dose(1mM)?How aboutotherHDAC inhibitors?  
BasedontheseconcernsIcannotrecommendpublicationofthemanuscriptincludingthecurrent
datain Embo MolecularTherapy.
 
 
Specificcomments:
Thestatementintheintroduction"......tumourrelapseduetotheemergenceofvirus-resistantcancer 
cells." ismis-leading. To my knowledge, 'classical'resistance does not apply to most oncolytic 
viruses.Somecellsarenotsensitiveto virusbutemergenceofresistantcellsin thecourseofvirus-
treatment has not been reported. Does this phrase refer specifically to H-1PV?
 
Theuseofadoseof1mM VPA seemsextremelyhighandhardlywithinpharmacological
applications.Please explain.
 
In figure 1,why is notviralreplication measured in each cellline? Lysis could be caused by 
expression ofcytotoxic genes alone. Only in fig. 4 is replication measured and only in HeLa cells. 
 
In figure 3,the increase in NS1 acetylation by VPA is extremely faintand so is the VP induction 
(notsignificant?).Itis hard to believe thatthis is the cause of the increased cytotoxicity.Why were 
notacetylation induced?
 
 
 
1stRevision - authors'response 23 July 2013
ThankyouforsendingusyourcommentsandthoseoftheReviewersaboutourmanuscriptentitled
“Synergisticcombination ofValproicacid and oncolyticparvovirusH-1PV asapotentialtherapy 
againstcervicaland pancreatic carcinomas”.We were pleased to receive positive feedback and 
gratefulforthesuggestionsgiven to improveourmanuscript. Wehavenowsuccessfully performed 
allthe additionalexperimentsrequested.Allnew resultssubstantiateourpreviousdataindicating
that HDACIs enhance H-1PV oncolysisby multiplemechanismsincluding: 1) the induction of 
oxidativestressleading to increased DNA damage,apoptosisand celllysis; 2)theincreasein NS1 
acetylation leading to a largervirusproduction in permissive tumor cells.Forthe sake ofclarity,we 
found itusefulto include an additionalfigure (new Fig.10)summarizing the results described in the 
presentstudy in theform ofatentativemodel.
Wethankyouandthereviewersfortheconstructivecriticismsand we hope thatourmanuscript
now fulfillsalltherequirementsforpublication in EMBO MolecularMedicine.
Pleasefindbelow ourpoint-to point rebuttal letter to your and reviewers’ concerns:
Yourcomments:
ThankyouforthesubmissionofyourmanuscripttoEMBO MolecularMedicine.Wehavenow 
heard back from thethreerefereeswhom weasked to evaluate your manuscript. Although the 
referees find the study to be of potentialinterest,they also raise a number of concerns thatneed to 
beaddressed in amajorrevision ofyourmanuscript.  
 
Asyouwillseefrom theenclosedreports,therefereesfindthestudy interesting and comprehensive.EMBO MolecularMedicine  PeerReview ProcessFile- EMM-2013-02796
 
 
© EMBO 5 
Whileref#1and#2arepositiveaboutit,ref#3ismorecritical.Assuch,wewouldlikeyouto
experimentally show 
 
1.) the direct role of VPA through NS1 acetylation as suggested by ref#1 and #3. 
AUTHORS:Asmentionedabove,thepresentstudyrevealed two mechanismsthrough which 
Valproicacid(VPA)enhancesPV oncolyticactivities.However,theremaystillbeother
mechanismsbywhichVPAcouldstimulateviruscytotoxicity.Inparticular,ithasbeenreported
that HDACItreatment affects the expression of about 10% of all cellular genes. It is therefore 
conceivable thatsome ofthe genesaffected by VPA encode factorscontrolling virusreplication 
and/orcytotoxicity.On thebasisofourand othersdata,themechanismsby which VPA may 
boostH-1PV replication and cytotoxicityhavebeen extensivelydiscussed in thenew version of
the manuscript on pages 13 and 14 (revised discussion section).
 
2) In addition,ref#2 is concerned by the high titters ofvirusesand would beconvinced of
enhanced replication,spread and oncolysisifincreased viraltitrescould be shown in 
isolated tumours. 
AUTHORS:Weagreedwiththiscommentandperformednew experimentsusingbothHeLaand
AsPC-1 xenograftratmodels,inwhichviralproductionwasmeasuredinisolatedtumours.Inboth
animalmodels,weconfirmed thatVPA treatmentincreasesviralprotein levelsand infectiousvirus
production (new Fig8D andE andnew Fig.9D andE).
3) Finally,ref#3hasseveral important criticisms, however we would like you to particularly 
focus on testing anotherHDAC inhibitorin a key experimentand differentdoses of VPA. 
AUTHORS:ThecombinationofH-1PV with a second HDAC inhibitor,namelysodium butyrate
(NaB) has also been tested and isreported in therevised version ofthemanuscript.A seriesofnew 
experimentswasperformed in HeLa cellsshowing thatthe NaB treatmentactslike VPA in thatit
increases: 
i) H-1PV mediated celllysisvia generation ofROS and DNA damage (new Supp.Fig3) 
ii) NS1intrinsiccytotoxicity(new SupportingInformation FigS4) 
iii) NS1acetylation(new Fig.3A andnew Fig5A) 
iv) NS1transcriptionalactivity(new SupportingInformation FigS5) 
VPA hasbeenalsotestedattheconcentrationof0.5mM in all seven cell lines analysed in this 
study,confirming previous results obtained using 1mM VPA (new SupportiveInformation Fig S1 
and revised TableS1).We also explained thatboth 0.5 and 1mM doses wereselectedbasedonthe
concentrationsthathave been established in patientswith epilepsy:0.5 mM (closeto thetypical
therapeutic serum concentration of 0.6mM) and 1mM (close to the upper limit of antiepilectic range 
of0.9 mM).Thisinformation isprovided on page6 lines106-109 togetherwith references.
4) If you have data on hand addressing the other concerns of ref#3,we would strongly 
encourage you to include these in the manuscript.  
AUTHORS:Pleaserefertoourresponsetoreviewer3aboutoureffortstoaddresshis/her
additionalconcerns.
 
***** Reviewer'scomments*****  
 
Referee#1: 
 
Thispaperreportsaremarkablycomprehensivestudyoftheuseofthehistonedeacetylaseinhibitor
(HDAC) valproic acid (VPA) in combination therapy with the oncolytic parvovirus H-1PV,against
cervicaland pancreaticcellsboth in cultureand asxenograftsin immnuodeficientratsand mice.  
 
Theanalysisinculturedcellsisextensive,well-documented and reveals,ratherunexpectedly,that
the major non-structuralprotein ofH-1PV isacetylated on lysineresidues, and that the level of 
acetylation isincreased by the HDAC inhibitor,implying thatthe NS1 ofH-1PV may berecognized 
by theepigeneticmaintenancemechanismsoperating in itshostcell.  
 EMBO MolecularMedicine  PeerReview ProcessFile- EMM-2013-02796
 
 
© EMBO 6 
Theauthorsgoontomapthetwolysineresiduesthatareacetylated,and use reverse geneticsand 
antibody pull-down experimentsto confirm thatthesearethemajorsitesofacetylation,and that,in 
turn, their de-acetylation isinhibited by VPA.Thisisan exciting,and unpredicted,new insightinto 
the biology oftheparvovirusesthatwillsurely lead to agreaterunderstanding oftheroleofthe
multifunctionalNS1proteininviralreplication,oxidativestressinductionandresultingoncolytic
activity.In thisrespect,the authorsshow,very convincingly,thatinhibiting the de-acetylation of
these two residues with VPA leads to a synergistic elevation of viral DNA replication, progeny 
formation and oncolytic activity of H-1PV,both in vitro and in vivo. 
 
Indeed,the authors show thatcombined therapy with intermediatedosesofH-1PV and low 
concentrationsofVPA can achieve complete remission in a numberofhuman xenografttumour
models.Thatthemajorityofthesestudiesweredoneinnuderats,theratbeingthenaturalhost
species ofH-1PV,goessomeway to alleviating many of the concerns associated with using 
immunodeficient rodent xenograft models with oncolytic viruses that do not infect the host species. 
Thefindingthat"cured"immnunodeficientratsnotonlysurvivetheH1-PV infection,butremain
healthy and tumour-free formore than a yearfollowing treatment,is very encouraging.  
 
In general,the manuscriptis very clearly and tightly written and the authors'conclusions are well-
supported by the data presented.
 
AUTHORS:Wethankthereviewerfor the kind comments.We were happy to know thathe/she found 
ourpaperinteresting and wellwritten.
 
Thereareasmallnumberofminorpointsthattheauthorsshouldconsiderthatwouldbenefitfrom 
clarification: 
 
Page2,line11:towhatextentaretheK85andK257residuesconservedacrosstheparvoviruses? 
 
AUTHORS:Thisinformationhasbeenincludedinthediscussiononpage15lines348353. 
 
Page3,line18:Hristovetal.,2010?  
 
AUTHORS:Corrected.Thankyou 
 
Page7,line2:"hallmarker"= "hallmark"?  
 
AUTHORS:Corrected.Thankyou 
 
Page8,line15:althoughquantitationisnotprovidedforNS1,itappearsthatacetylationdoesnot
affectthe levelofNS1 produced during infection - although itisknown to upregulate itsown,P4,
promoteras wellas p38.This mightbe discussed. 
 
AUTHORS:InthisstudytheabilityofNS1toactivateitsownP4promoterinthepresenceor
absenceofVPA hasbeen notinvestigated in details.Whilecellcultureexperimentsusing HeLa cells
suggestthatVPA treatmentdoesnotresultin a significantchangein NS1 protein levelsduring H-
1PV infection,experimentsin animalsshow a clearinduction.Wefeelthatfurtherstudiesare
required to clarify this issue.This pointis mentioned in the discussion on page 15 lines346 and 
347.
 
Page9,line5:substitutingR forK atthesetwopositionsdoesnot"mimicthenon-acetylated state" - 
it conserves the basic nature of the residue while presumably eliminating its ability to be acetylated. 
 
AUTHORS:Thankyouforthis comment. We have revised the text accordingly (line 202).
 
Page12,line17:"culminating"= "combining"? 
 
AUTHORS:wehaverevisedtheentiresentencetomakeitclearer (Page 13 lines 304-305).
 
Page13,line11-12:thedirectroleforVPA through NS1acetylationcouldbetestedusingEMBO MolecularMedicine  PeerReview ProcessFile- EMM-2013-02796
 
 
© EMBO 7 
K85R;K257RdoublemutantH-1PV virus,forwhich oncolysisshould notbeenhanced by VPA if
this is the sole effect of the HDAC inhibitor. 
 
AUTHORS:wehaveaddressedthisquestionabove(ourresponsetotheeditor’scomments,point1).
 
Page18,line13:whatis"HMGS"? 
 
AUTHORS:theabbreviationhasbeenexplained(line456).
 
Page38,line6-7:thiscitation isincomplete. 
 
AUTHORS:Corrected.Thankyou.
 
Page42,line16:"acetylatedin"= "acetylatedat"? 
 
AUTHORS:Corrected.Thankyou.
 
Page42,line19:"trypsin-digested" 
 
AUTHORS:Corrected.Thankyou.
 
Fig7:panelA - the key should be outside the plot - its current location makes this tiny figure even 
moredifficulttosee! 
 
AUTHORS:Wehaverevisedthe figure accordingly. 
 
PageS1,legendtoFigS2:sinceRT-qPCR istheoutputfortheseinfections,why usearecombinant
H-1PV,and notjustmonitortheP4 transcriptsofthewildtypevirus?  
 
AUTHORS:Thepurposeofthisexperimentwasnottomonitorthe activity of the parvovirus P4 
promoter.TherecPV-GFPviruscontainstheGFPgeneplacedunderthecontroloftheparvovirus
P38promoterwhichistrans-activated byNS1.Thisvectorwasthusused to confirm thatin the
presenceofVPA thereisan increase in NS1 transcriptionalactivity.Resultsare in agreementwith 
data obtained bydualluciferaseassayand with theVPA-dependentincreasein VP1 and VP2 
protein levelsobserved upon H-1PV infection.
 
PageS2,legendtoFigsS4& S5:whatanimals- and whattumours?Presumably HeLain Fig S5,
butwhatin Fig S4?  
PageS3,legendtoFigS7:aren'tthetumoursinFigS5HeLa-derived,notAsPC-1 - ordo these
PDAC cellsalsocontainHPV18sequences?  
PageS3,legendtoFigS8:what"analysis"wasperformed "after 28 days"? 
 
AUTHORS:Allthethreefigurelegendshavebeenrevisedaccordingtothereferee’ssuggestions.
Thankyou.
 
 
 
 
Referee#2: 
 
Severalaspectsofthisstudycallintoquestiontheclaim thattheHACiincreasesviralreplication
(by modifyingdirectlyNS1andenhancingviralgeneexpressionandreplication). 
 
In Fig1A rather high MOI are used in severalcases implying thatthe virus is notable to spread in 
these cultures but rather is toxic if enough particles contact cells. 
 
AUTHORS:Weagreewiththereviewer.AmongthecelllinesusedonlyHeLacellssustainefficient
viralmultiplication,while the othercelllinestested are low permissive forvirusreplication (our
unpublished resultsand Dempeetal.IJC 2010).Thisinformation isprovided in thetexton page6 
lines 104-106.EMBO MolecularMedicine  PeerReview ProcessFile- EMM-2013-02796
 
 
© EMBO 8 
 
In Fig4 a ten-fold change in MOIdoes notappreciably increase the titre produced,are these viral
titres measured at plateau and so MOI does not matter? and then does VPA actually increase the 
plateau/maximaltitre achieved?  
 
AUTHORS:Wethankthereviewerforthiscommentwhichgaveusthepossibilitytoexaminein
greaterdetailH-1PV production in HeLa cells.Wecarried outa timecourseexperimentin which 
virusproduction and release wasmonitored every day fora totaloffive days.Resultsfrom this
experimentconfirmed thatthe presence ofVPA stimulatesboth virusproduction and release.
Interestingly,while viraltitters in the absence of VPA reached a plateau after 72 hours, VPA 
stimulated virusproduction beyond thatlimit.Thisobservation hasbeen included in thenew version 
ofthemanuscripton page9 lines179-182 and in thenew Fig4B.  
 
Whenusingaratherresistantcellline(AsPC-1)in vivo theauthorsstillachievetumourregressions, 
buttheevidenceprovided forenhanced viralinfection oftumoursisnotconvincing (Fig 9c).Ifitis
true that there is enhanced replication, spread and oncolysis this should be demonstrated by 
increased viral titres in isolated tumours. Otherwise it is tempting to assume thatthe effects are 
largely due to some sort of enhanced bystander effect (possible due to innate immune mechanisms). 
 
AUTHORS:PleaseseeouranswertotheEditor’scomments,point2.
 
 
Referee#3: 
 
ThemanuscriptbyLi,J.etal.describesaratherthoroughstudydemonstratingsynergybetween
valproicacid and theratH-1PV oncolyticvirusin cervicaland pancreaticcarcinomacellmodels.
Thestudiesaretechnicallyandmethodologicallyrobustandlogicalconclusionsarepresented.
Therefore,thequalityofthemanuscriptisverygood(besidessomelanguageissues)andwouldbe
suitable forpublication.However,the findings are hardly noveland the proposed mechanism forthe 
synergistic effects is not conclusively verified.  
HDACinhibitorshavebeenexploredincombinationwithnumerousoncolyticmutantsandbeen
demonstrated to almostuniversally increaseviruspotency through both virusand celllinedependent
properties.
 
AUTHORS:Weonlypartlyagreewith thereviewer’scomment.Whileoncolyticviruseshavebeen 
indeed tested in combination with various HDAC inhibitors as duly reported in our introduction and 
discussion,westillbelievethatthesynergisticoncosuppressiveeffectoftheH-1PV/HDACI
combination againstcervicaland pancreatic carcinomaswasnotpredictable from the literature 
and representsan originaldiscovery.Besidesimproving substantiallyparvoviruscytotoxicity,this
combination allowed forthe firsttime fulltumourremission to be achieved. To the best of our 
knowledge,no similarachievementhasbeen reported forotheroncolytic virusesin the animal
modelsusedinthepresentstudy.Furthermore,weunravelledacompletelynovelmechanism of
regulation ofthe cytotoxic NS1 protein bydiscovering thatNS1 isacetylated and thatVPA increases
the acetylation status of the protein and thereby enhances parvovirus cytotoxicity. This finding not 
onlyimprovesourknowledgeofparvovirusbiology, buthasalso importantimplicationsregarding 
the clinical use of this virus in cancer therapy.
  
Furthermore,onlyoneHDAC inhibitor(VPA)istestedandonly2outof14Lys-residues in the 
NS1proteinareinvestigatedandsuggestedasresponsibleforviralgeneexpression,replication and 
synergistic cellkilling.
AUTHORS:ThereisamisunderstandingonthenumberofLys-residues investigated,which is by far 
higherthan 2.Ouranalysisactuallycovered 74.2% oftheentireNS1 sequenceincluding 36 outof
48 Lysresidues(see Fig.5B) Only 12 lysines were nottested by our MS analysis.This has been now 
explained in greaterdetailon page 9 line 199 (resultssection)and on page 15 lines360-361 
(discussion section).
 
Despitegenerationofstablyexpressing HeLa cellswith the two lysine residuesmutated to eliminate 
acetylation,itisnotclearthatthisisthe mechanism forthe synergistic effects.How about
acetylation ofNS1?
WhatcellulareffectsdoesVPAhave- it is a very high dose (1mM)? EMBO MolecularMedicine  PeerReview ProcessFile- EMM-2013-02796
 
 
© EMBO 9 
AUTHORS:Asmentionedabove,theVPAconcentrationof1mM usedinourcellculture
experimentsisclose to the upperlimitofthe therapeutic concentration range (0.6-0.9 mM)
established in patientswith epilepsy (see ouranswerto the editor’scomments,point 3). 
Nevertheless,toascertaintherelevanceofourresults,wehavefollowedtheEditor’ssuggestionand
repeated LDH experiments using the VPA ata 0.5 mM concentration.Under these conditions also 
improved H-1PV oncolysiscould bedemonstrated in thepresenceofVPA.Itisalso noteworthythat
the VPA concentration used in animal experimentation (100 mg/kg) correspondsto the human 
equivalentof16 mg/kg ascalculated according to the body surface area normalization method 
recommended by the Food and Drug Administration for conversion ofdrug doses between species 
(Reagan-Shaw etal,2008). This dose is within the clinical range of 15-30 mg/kg used forlong-term 
treatment of epileptic patients and far below the limit of 60 mg/kg considered safe and well tolerated 
in humans (Atmacaetal,2007). Thisimportantinformation hasbeen added in ourmanuscripton 
page19-20 lines461 -467 (materialsand methodssection).
 
How aboutotherHDACinhibitors? 
 
AUTHORS:AssuggestedbytheEditorandthisReviewerafullseriesofexperimentshasbeen
repeated using a second HDACinhibitor,namelyNaB.Thesedatahavenowbeenincludedinthe
revised version ofthe manuscript(please see our answer to the Editor’s comments,point3).
 
BasedontheseconcernsIcannotrecommendpublicationofthemanuscriptincludingthecurrent 
datain Embo MolecularTherapy. 
 
AUTHORS:Wehopethattheadditionaldataincludedinthisrevisedversionwillconvincethis
reviewer thatour manuscriptis suitable for publication in EMM.In our opinion,we have addressed 
allhis/herconcerns.
 
Specific comments: 
Thestatementintheintroduction"......tumourrelapseduetotheemergenceofvirus-resistantcancer 
cells." ismis-leading. To my knowledge, 'classical'resistance does not apply to most oncolytic 
viruses.Somecellsarenotsensitiveto virusbutemergenceofresistantcellsin thecourseofvirus-
treatment has not been reported. Does this phrase refer specifically to H-1PV? 
 
AUTHORS:Emergenceofresistantcellsinthecourseofparvovirustreatmenthasbeenreported
underin vitro conditions.Itsoccurrencein vivo hasnotindeed been described so far.However,this
possibilitydeservesin ouropinion,to beconsidered dueto thehigh mutation rateofcancercells.As
the parvovirus relies on host cell factors for its replication and cytotoxicity,inactivating mutations
in some of the genes encoding these factors may result in acquisition of resistance.
 
Theuseofadoseof1mM VPA seemsextremelyhighandhardlywithinpharmacological
applications.Please explain. 
 
AUTHORS:Seeouranswerabove.
 
In figure 1,why is notviralreplication measured in each cellline? Lysis could be caused by 
expression ofcytotoxic genesalone.Only in fig.4 isreplication measured and only in HeLa cells.  
 
AUTHORS:Itwasbeyondtheinitialscopeofthis study to investigate viral replication in all the 
cancercelllinesused.We stilltook thiscommentinto consideration and extended ouranalysisto 
two other cervical carcinoma cell lines (SiHa and CaSki). As in the case of HeLa cells, an increase 
in parvovirusreplication wasalso observed in thesecellsupon VPA treatment(NewSupportive
Information Fig S6).Moreover,enhanced virus replication has been also demonstrated in vivo in 
tumours from VPA-treated animals (see our response to the Editor’s comments,point2).
 
In figure 3,the increase in NS1 acetylation by VPA is extremely faintand so is the VP induction 
(notsignificant?).Itis hard to believe thatthis is the cause of the increased cytotoxicity.Why were 
notacetylation induced? 
 
AUTHORS:Asdocumented,inthenew versionofthemanuscriptwetestedthelevelsofNS1EMBO MolecularMedicine  PeerReview ProcessFile- EMM-2013-02796
 
 
© EMBO 10
acetylation in thepresenceand absenceofVPA attwo differenttimepoints(16 and 32 hours) and 
showed thatVPA treatmentenhances NS1 acetylation in a time-dependentmanner(Newfigure3A).
 
 
 
2nd EditorialDecision 05 August2013
ThankyouforthesubmissionofyourrevisedmanuscripttoEMBO MolecularMedicine.Wehave
now heard back from thetwo Reviewerswhom weasked to evaluateyourmanuscript. 
 
YouwillseethatwhileReviewer1issupportiveofyouwork,Reviewer3hasoneremaining issue 
that requires your action before we can accept your manuscript for publication. 
 
PleasefullyaddresstheReviewer3'sconcernasquicklyaspossibleandinanycasewithintwo
weeks.Providedtheseissuesarefullyaddressed,thefinaldecisionwillbemadeattheEditorial
level. 
 
I look forward to receiving your re-revised manuscriptas soon as possible and in any case within 
two weeks. 
 
***** Reviewer'scomments***** 
 
Referee #1 (Comments on Novelty/ModelSystem): 
 
Theauthorshavesatisfactorilyaddressedallofthisreviewer'sconcerns. 
 
Referee#1(GeneralRemarks):
 
In revising their manuscript,the authors have significantly improved an already comprehensive and 
ground-breaking study 
 
 
Referee#3(GeneralRemarks):
 
Thecurrentversionofthemanuscriptismuchimprovedandinmyopinionitinterestingandshould
bepublished.However,Ileaveitfortheeditorto decidewhetheritissuitableforpublication in 
EMBO MolecularMedicine.
Thedataappeartobeofhighquality,reproducibleand severalkey findingswereverified in more
than one model system and with two different HDAC inhibitors. While evidence supporting the 
claimsin the title and abstractare clear,evidence ofa directmechanism (through Lys-acetylation of 
the virus) for the increased cell killing when virus and drugs are combined are not completely 
convincing only strongly indicated.
Mostofthisreviewer'squeriesandcommentsfromthepreviousversionhavebeenaddressedinthe
revised manuscriptexceptthe following thatneed clarification to avoid misunderstanding: 
 
Line68-71:Thismakesnecessary to reinforcetheantineoplasticactivitiesofH-1PV to makeit
moreeffective.Forthis,twoapproachesmightbeused:sensitizingthetumourcellsto parvovirus 
cytotoxicity and/orkilling virus-resistanttumour cells by other means.
Comment:Theauthors'statementisstillmisleadingsincetheimpressionisthattheyaretalking
abouttumor-tissue properties in the clinical setting not in cultured celllines.In the response to my 
commentsin the previousreview,they agreed thatviralresistance (using the same definition asfor
drug-resistance) has notbeen demonstrated in vivo only in cultured celllines.Therefore,this should 
bespecified in the introduction.Resistance isa difficultterm to define and possible 
misunderstandingshouldbeavoided.
 
 
 EMBO MolecularMedicine  PeerReview ProcessFile- EMM-2013-02796
 
 
© EMBO 11
2nd Revision - authors'response 05 August2013
Referee#1(CommentsonNovelty/ModelSystem): 
  
Theauthorshavesatisfactorilyaddressedallof this reviewer's concerns. 
  
Referee#1(GeneralRemarks):
  
In revising their manuscript,the authors have significantly improved an already comprehensive and 
ground-breaking study 
  
AUTHORS:Thankyouverymuchforyourkindcomments. 
 
 
Referee#3(GeneralRemarks):
  
Thecurrentversionofthemanuscriptismuchimprovedandinmyopinionitinterestingandshould
bepublished.However,Ileaveitfortheeditorto decidewhetheritissuitableforpublication in 
EMBO MolecularMedicine.
Thedataappeartobeofhighquality,reproducibleandseveralkeyfindingswereverifiedinmore
than one model system and with two different HDAC inhibitors. While evidence supporting the 
claimsin the title and abstractare clear,evidence ofa directmechanism (throughLys-acetylation of
the virus) for the increased cell killing when virus and drugs are combined are not completely 
convincing only strongly indicated.
 
AUTHORS:Asmentionedabovewewerehappytoknow thatthereviewerfoundourmanuscript 
improved and interesting.
 
Mostofthisreviewer'squeriesandcommentsfromthepreviousversionhavebeenaddressedinthe
revised manuscriptexceptthe following thatneed clarification to avoid misunderstanding:
  
Line68-71:Thismakesnecessary to reinforce the antineoplastic activities of H-1PV to makeit
moreeffective.Forthis,twoapproachesmightbeused:sensitizingthetumourcellstoparvovirus
cytotoxicity and/orkilling virus-resistanttumour cells by other means.
Comment:Theauthors' statement is still misleading since the impression is that they are talking 
abouttumour-tissue properties in the clinical setting not in cultured cell lines. In the response to my 
commentsin the previousreview,they agreed thatviralresistance (using the same definition as for 
drug-resistance) has notbeen demonstrated in vivo only in cultured celllines.Therefore,this should 
bespecified in theintroduction.Resistanceisadifficultterm to defineand possible
misunderstandingshouldbeavoided.
  
AUTHORS:Toavoidanypossiblemisunderstandingwiththewordresistancewehavedecidedto
substitute the old sentence (...In the framework ofcancer therapy and as also observed with other 
oncolyticviruses,thereisstilla riskoftumour relapse due to the presence ofparvovirus-resistant
cancercells.Thismakesnecessary to reinforce the antineoplastic activitiesofH-1PV to makeit
moreeffective.Forthis,twoapproachesmightbeused:sensitizingthetumor cellsto parvovirus
cytotoxicity and/or killing virus-resistanttumor cellsby othermeans)with thisnew one: 
 
“Duetotheirgeneticheterogeneity,itislikelythatsomeofthecancercellswithinatumourwill
havea differentsensitivityto H-1PV.Itisthereforeimportantto reinforce the antineoplastic activity 
ofthevirusin orderto improveitsclinicaloutcomein such a scenario. 
Thiscanbeachievedbydevelopingcombinationstrategiesbasedonvirusandotheranticancer
agentsthatincreasecancercellkilling whileminimizingtoxicsideeffects.”(introduction,lines67-
71).
 
 
 
