# Supplementary material for: Synergistic combination of valproic acid and oncolytic parvovirus H-1PV as a potential therapy against cervical and pancreatic carcinomas
Source: EMBO Mol Med. 2013 Sep 17;5(10):1537–55. doi: 10.1002/emmm.201302796 (PMC3799578; doi:10.1002/emmm.201302796)
Supplement: Supplementary file 13 [file emmm0005-1537-SD13.txt]

HelaCaSki 
SiHaCxCa
Fig. 1C
72 
43 
35 
25 
15 T3M-4 MiaPaCa-2 AsPC-1 
Fig. 1C
