# Supplementary material for: Synergistic combination of valproic acid and oncolytic parvovirus H-1PV as a potential therapy against cervical and pancreatic carcinomas
Source: EMBO Mol Med. 2013 Sep 17;5(10):1537–55. doi: 10.1002/emmm.201302796 (PMC3799578; doi:10.1002/emmm.201302796)
Supplement: Supplementary file 14 [file emmm0005-1537-SD14.txt]

Fig. 2C
